# Supplementary material for: Attenuating the DNA damage response to double-strand breaks restores function in models of CNS neurodegeneration
Source: Brain Commun. 2019 Jul 2;1(1):fcz005. doi: 10.1093/braincomms/fcz005 (PMC7425387; doi:10.1093/braincomms/fcz005)
Supplement: fcz005_Supplementary_Data [file fcz005_supplementary_data.zip]

Archive with 4 entries (4 files):
- Supplementary Materials to UPLOAD.docx
- Video_1.mp4
- Video_2.mp4
- All Source Data Tuxworth et al.xlsx
