# Supplementary material for: Attenuating the DNA damage response to double-strand breaks restores function in models of CNS neurodegeneration
Source: Brain Commun. 2019 Jul 2;1(1):fcz005. doi: 10.1093/braincomms/fcz005 (PMC7425387; doi:10.1093/braincomms/fcz005)
Supplement: fcz005_Supplementary_Data [file fcz005_supplementary_data.zip › All Source Data Tuxworth et al.xlsx]

## Sheet: Fig. 1B
	w1118			nbs1/+			Aβ1-42OE
Days of expression	Mean	SD	N	Mean	SD	N	Mean	SD	N	Mean	SD	N
3	0.95	0.067	13	0.914	0.066	7	0.963	0.038	10	0.928	0.057	12
5	0.958	0.053	13	0.851	0.109	7	0.975	0.035	10	0.928	0.053	12
7	0.94	0.026	13	0.974	0.026	7	0.824	0.084	10	0.846	0.072	12
10	0.772	0.118	13	0.921	0.059	7	0.044	0.039	10	0.456	0.108	12
12	0.832	0.085	13	0.89	0.075	7	0.086	0.087	10	0.499	0.094	12
14	0.638	0.203	13	0.786	0.147	7	0.01	0.022	10	0.382	0.068	12

## Sheet: Fig. 1C+ Suppl Fig. 2B
	w1118			nbs1+/-			HttQ128,nbs1+/-			Rad50+/-			Rad50+/-;HttQ128			HttQ128
Day of expression	Mean	SD	N	Mean	SD	N	Mean	SD	N	Mean	SD	N	Mean	SD	N	Mean	SD	N
2	0.951	0.05	26	0.938	0.075	26	0.921	0.071	26	0.947	0.064	26	0.928	0.071	26	0.934	0.064	26
4	0.875	0.109	21	0.824	0.121	21	0.883	0.098	21	0.894	0.091	21	0.851	0.105	21	0.86	0.1	21
6	0.921	0.085	23	0.904	0.108	23	0.917	0.098	23	0.911	0.082	23	0.927	0.061	23	0.879	0.105	23
8	0.911	0.101	31	0.906	0.102	31	0.889	0.124	31	0.84	0.16	31	0.925	0.099	31	0.862	0.119	31
10	0.902	0.136	23	0.912	0.115	23	0.877	0.12	23	0.859	0.132	23	0.889	0.116	23	0.801	0.219	23
12	0.934	0.082	28	0.925	0.105	28	0.861	0.15	28	0.92	0.08	28	0.873	0.135	28	0.827	0.165	28
14	0.891	0.192	33	0.842	0.162	33	0.803	0.211	33	0.843	0.133	33	0.747	0.219	33	0.632	0.303	33
16	0.838	0.159	27	0.825	0.211	27	0.747	0.192	27	0.68	0.269	27	0.69	0.23	27	0.563	0.259	27
18	0.848	0.198	36	0.749	0.241	36	0.6	0.302	36	0.68	0.265	36	0.551	0.267	36	0.409	0.218	36
20	0.876	0.143	24	0.792	0.212	24	0.681	0.301	24	0.637	0.262	24	0.464	0.245	24	0.361	0.237	24
22	0.765	0.192	24	0.807	0.161	24	0.566	0.311	24	0.633	0.239	24	0.274	0.169	24	0.175	0.148	24

## Sheet: Fig. 1D Tau
	w1118					nbs1/+					TauOE					TauOE ; nbs1/+
Days of expression	1	2	3	4	5	1	2	3	4	5	1	2	3	4	5	1	2	3	4	5
3	0.1894	0.2154	0.4562	0.7609	0.5628	0.0794	0.1166	0.1452	0.5286	0.2975	0.0706	0.0749	0.0576	0.353	0.2404	0.0611	0.084	0.0765	0.2715	0.1546
5	0.2223	0.4232	0.3246	0.2261	0.3992	0.298	0.44	0.2659	0.3524	0.2595	0.3433	0.3756	0.2994	0.2914	0.2317	0.1723	0.24	0.2002	0.1411	0.1032
6	0.2958	0.2424	0.1677	0.086	0.2793	0.1238	0.2183	0.0697	0.1116	0.1096	0.2664	0.1233	0.0863	0.0699	0.0891	0.1044	0.1072	0.0494	0.0795	0.0648
10	0.047	0.309	0.0836	0.0958	0.3258	0.0958	0.2536	0.1555	0.2151	0.2082	0.096	0.2322	0.193	0.1495	0.2011	0.0492	0.0883	0.0861	0.0896	0.1758
12	0.1474	0.1846	0.2634	0.1142	0.1102	0.1747	0.3403	0.2732	0.2271	0.1164	0.2286	0.2511	0.2343	0.0836	0.0531	0.135	0.1605	0.2202	0.1187	0.1076
14	0.1414	0.1262	0.1591	0.0711	0.1298	0.1392	0.0693	0.1314	0.0788	0.1043	0.1776	0.0952	0.103	0.0738	0.0869	0.1039	0.0856	0.1129	0.1437	0.1203
15	0.1265	0.1488	0.1184	0.1505	0.0773	0.299	0.2498	0.1907	0.2758	0.1817	0.0768	0.0503	0.0485	0.0509	0.049	0.1729	0.069	0.1171	0.0997	0.0908
17	0.1098	0.1273	0.1804	0.1884	0.161	0.2732	0.2208	0.3045	0.2376	0.2786	0.1206	0.1091	0.2113	0.1963	0.1809	0.0962	0.1022	0.16	0.1585	0.1782
19	0.1634	0.1675	0.1223	0.1906	0.1137	0.1384	0.2036	0.1734	0.1403	0.1849	0.175	0.1684	0.1652	0.234	0.1152	0.1329	0.1499	0.1592	0.113	0.1361
21	0.1377	0.0964	0.1746	0.162	0.1541	0.2089	0.1953	0.164	0.1444	0.1417	0.0972	0.093	0.1322	0.1268	0.1114	0.19	0.1786	0.1155	0.1716	0.1259
24	0.0721	0.1234	0.1197	0.103	0.1618	0.1496	0.1843	0.1254	0.1268	0.1841	0.0765	0.1184	0.0786	0.1621	0.1507	0.1298	0.0691	0.0623	0.1363	0.1189
26	0.1006	0.0795	0.0775	0.0943	0.0964	0.1137	0.1668	0.1515	0.1332	0.1509	0.0711	0.0825	0.1197	0.1067	0.0902	0.0739	0.1338	0.1658	0.1489	0.102
28	0.095	0.0805	0.0932	0.0995	0.097	0.0827	0.0632	0.0894	0.1339	0.1276	0.0534	0.0622	0.0838	0.0902	0.0697	0.0666	0.0708	0.1023	0.0958	0.1326

## Sheet: Fig. 1E
	w1118					nbs1/+					TauOE					TauOE ; nbs1/+
Days of expression	1	2	3	4	5	1	2	3	4	5	1	2	3	4	5	1	2	3	4	5
3	1.2159	1.2218	1.079	0.7243	1.177	1.091	1.0365	1.1947	1.1975	1.033	0.8769	0.5778	0.4126	0.6054	0.4847	0.6459	0.8799	0.6333	0.8989	0.7225
5	1.1161	0.6278	1.0753	1.1904	0.6987	1.1992	1.211	1.0081	0.6828	1.1238	1.0117	0.7441	0.7049	0.5193	0.4734	0.6942	1.023	0.718	0.635	0.6228
6	1.3343	1.4975	1.267	1.3796	1.1253	0.8003	0.7676	0.7919	0.9055	0.8518	0.9807	0.8021	0.8324	0.6403	0.7809	1.0417	0.9229	0.713	0.7147	0.7
10	0.9622	1.0378	0.9449	1.0721	1.0899	0.8447	0.9655	0.8996	1.0242	0.8365	0.5378	0.5298	0.6584	0.8246	0.7367	0.5472	0.8288	0.8886	1.1339	0.834
12	0.7716	1.1746	0.9957	0.8309	1.2304	0.9196	0.9798	1.0296	0.7004	0.9119	0.6949	0.5081	0.639	0.5236	0.6451	0.7825	1.015	0.9856	0.8106	0.8443
14	0.6058	0.8363	0.8263	0.709	0.6959	0.892	0.9042	0.9613	0.9613	0.9642	0.4528	0.3984	0.3663	0.3965	0.2113	0.7613	0.8698	0.7639	0.868	0.7891
15	0.9052	0.9387	0.9721	0.8597	0.7382	1.2254	1.1956	1.0818	1.1462	1.056	0.6167	0.5235	0.3586	0.3124	0.3574	1.0012	0.853	0.7394	0.7946	0.6977
17	0.6925	0.5271	0.4812	0.4983	0.3167	0.6958	0.5582	0.6302	0.5951	0.4004	0.2653	0.2239	0.2057	0.4325	0.2759	0.6515	0.6613	0.391	0.4298	0.4183
19	0.4686	0.5474	0.4481	0.2897	0.4063	0.7009	0.3898	0.3952	0.6278	0.3582	0.2723	0.2986	0.2075	0.1188	0.2033	0.4005	0.6332	0.31	0.4164	0.3597
21	0.3889	0.0533	0.2608	0.3411	0.4048	0.4693	0.324	0.2439	0.3703	0.3319	0.2005	0.1633	0.1068	0.0905	0.0359	0.2916	0.1928	0.1405	0.2951	0.1736
24	0.2545	0.3546	0.2786	0.3241	0.2266	0.443	0.5888	0.4375	0.4611	0.3749	0.0401	0.1001	0.0792	0.0648	0.1182	0.1838	0.3007	0.1923	0.0385	0.0427
26	0.1803	0.1942	0.2349	0.1252	0.2001	0.5213	0.3453	0.5081	0.3103	0.2435	0.0302	0.0513	0.0002	0.0894	0.1232	0.2759	0.0087	0.0979	0.1527	0.1109
28	0.1276	0.1287	0.1112	0.0546	0.0488	0.2982	0.2569	0.3826	0.2584	0.1741	0.0288	0.0089	0.066	0.1037	0.0283	0.0805	0.1603	0.0848	0.057	0.1036

## Sheet: Fig. 2A + Suppl Fig. 2F
Cosinor					CLEAN
w1118	nbs1/+	AβOE	AβOE;nbs1/+		w1118	nbs1/+	AβOE	AβOE ; nbs1/+
23.2	23	24.8	24.4		23.18	23.01	24.71	24.35
25	23.4	24.6	25.6		24.71	23.33	24.35	25.85
23.2	23.4	25.2	23		23.33	23.33	25.07	24
23.8	23.6	27.2	26		23.33	23.33	27.54	26.25
24.2	23.6	25.2	23.2		24	23.33	24.7	22.4
23.6	23.6	23.2	25.8		23.5	23.66	23.01	26.25
24	23.2	24	22.8		24.35	22.7	24	22.4
24	24.4	25.4	25.6		24	24.71	25.45	25.85
23.8	23.8	25.2	22.4		23.66	24	25.26	22.7
23.6	23.2	25.2	25.8		23.01	23.01	25.07	26.25
24.8	24	24	25.4		24.71	24	24	25.85
24.4	23.2	26	22.6		23.66	23.34	25.85	22.7
24	23.2	26.2	24.8		24	23.01	26.25	24.71
23.8	23.8	24.6	23.2		24	23.33	24.71	23.01
24	22.8	25	23.6		24	22.4	25.07	23.66
24	23.6	26.2	23.6		24	23.01	26.67	23.66
24.8	23.6	25.6			24.71	23.66	25.45
23.8	24	26			23.66	24	26.25
	24.2	25				24	25.07
	24.4	26.8				24.18	27.1
	23.2					23.33
	23.8					23.66
	23.6					23.33
	23.2					23.01
	23.4					23.33
	23.2					23.01

## Sheet: Fig. 2B
PDF+ cells per hemisphere				PDF- cells per hemisphere
w1118	AβOE	AβOE;nbs1/+		w1118	AβOE	AβOE;nbs1/+
21	16	20		8	5	5
23	17	20		8	5	6
21	14	17		8	5	5
20	17	17		7	5	8
23	16	18		8	5	5
19	12	16		8	4	6
23	16	18		8	5	4
21	14	15		8	3
22	17			8	4
23				8
22				8
22				6
22				8

## Sheet: Fig. 2D
Cont	+ Aβ1-42	+ mirin	+ Aβ1-42 + mirin
100	85.5687	138.995	257.45
112.968	95.0016	110.655	274.053
100	72.7731	118.288	153.426
110.289	93.8173	87.7768	168.869
100	85.8692	79.4214	148.734
103.083	90.375	100.756	173.858
100	84.421	92.9373	90.088
90.1284	78.4472		106.59
100	86.3593		99.4642
66.5388	72.5813		71.0958
100	95.7005		97.2933
100			86.3367
99.2199			142.572
100

## Sheet: Fig. 3B
Fig. 3B
	Vehicle	CNTF	Mirin	KU-60019
Repeat 1	13000	12922	2543	272
Repeat 2	13442	13035	2557	300
Repeat 3	12558	12810	2528	328

## Sheet: Fig. 3C
Fig. 3C
Well no.	Vehicle	CNTF	Mirin	KU-60019
1	35	50	70	75
2	30	45	75	80
3	32	48	80	81
4	35	40	72	72
5	32	45	80	75
6	33	47	75	74
7	35	46	75	77
8	32	44	71	79
9	33	47	70	80

## Sheet: Fig. 3E
Fig. 3E
Well no.	Vehicle	CNTF	Mirin	KU-60019
1	12	90	1000	998
2	14	100	889	958
3	15	85	900	857
4	22	82	879	888
5	14	85	900	900
6	15	100	925	921
7	17	84	927	945
8	18	90	933	926
9	15	87	900	934

[truncated: 24 more sheets: Fig. 3F, Fig. 4B, Fig. 4D, Fig. 4F, Fig. 4H, Fig. 5B, Fig. 5C, Fig. 5E, Fig. 6B, Fig. 7B, Fig. 7C, Fig. 7D, Fig. 7E, Suppl Fig. 2A, Suppl Fig. 2D&E, Suppl Fig. 3C, Suppl Fig. 3D, Suppl Fig. 3E, Suppl Fig. 4A, Suppl Fig. 4C …]
